# Supplementary material for: An Approach Toward Radioiodination and Radiopharmacological Evaluation of a Carborane-Containing Analog of Indomethacin
Source: Molecules. 2026 Jun 3;31(11):1944. doi: 10.3390/molecules31111944 (PMC13257756; doi:10.3390/molecules31111944)
Supplement: Supplementary file 1 [file molecules-31-01944-s001.zip]

Archive with 1 entries (1 files):
- molecules-4321947-supplementary.pdf
